# Supplementary material for: Evaluation of the Association of Recombinant Proteins NanH and PknG from Corynebacterium pseudotuberculosis Using Different Adjuvants as a Recombinant Vaccine in Mice
Source: Vaccines (Basel). 2023 Feb 23;11(3):519. doi: 10.3390/vaccines11030519 (PMC10051533; doi:10.3390/vaccines11030519)
Supplement: Supplementary file 1 [file vaccines-11-00519-s001.zip]

Archive with 1 entries (1 files):
- vaccines-2210461-supplementary.pdf
